# Supplementary material for: Reconstructing a B-Cell Clonal Lineage. II. Mutation, Selection, and Affinity Maturation
Source: Front Immunol. 2014 Apr 22;5:170. doi: 10.3389/fimmu.2014.00170 (PMC4001017; doi:10.3389/fimmu.2014.00170)
Supplement: Datasheet 1 — Sequence alignment for CL2569 heavy chain, including observed and inferred sequences. [file Data_Sheet1.FASTA]

>a
CAGGTGCAGCTGGTGCAGTCTGGGGCTGAGGTGAAGAAGCCTGGGGCCTCAGTGAAGGTT
TCCTGCAAGGCATCTGGATACACCTTCACCAGCTACTATATGCACTGGGTGCGACAGGCC
CCTGGACAAGGGCTTGAGTGGATGGGAATAATCAACCCTAGTGGTGGTAGCACAAGCTAC
GCACAGAAGTTCCAGGGCAGAGTCACCATGACCAGGGACACGTCCACGAGCACAGTCTAC
ATGGAGCTGAGCAGCCTGAGATCTGAGGACACGGCCGTGTATTACTGTGTTGGGG-GAGT
TATCAGGCTTTTGATGTCTGGGGCCAAGGGACAATGGTCACCGTCTCTTCAG
>I4
CAGGTGCAGCTGGTGCAGTCTGGGGCTGAGGTGAAGAAGCCTGGGGCCTCAGTGAAGGTT
TCCTGCAAGGCATCTGGAGACACTTTCATCACCTACTATATACACTGGGTGCGACAGGCC
CCTGGACAAGGGCCTGAGTGGATGGGAATAATCAATCCTAGTGGTGGTAACGCAACCTAC
GCACAGACTTTCCAGGGCAGAGTCACCATGACTAGCGACACGTCCACGAGCACAGTCTAT
ATGGAGCTGAGCAGCCTGAGATCTGAGGACACGGCCGTGTATTATTGTGTTGGGGCGAGT
GATCAGGCTTTTGATGTCTGGGGCCAAGGGACAATGGTCACCGTCTCTTCAG
>I2
CAGGTGCAGCTGGTGCAGTCTGGGGCTGAGGTGAAGAAGCCTGGGGCCTCAGTGAAGGTT
TCCTGTAAGGCATCTGGAGACACTTTCATCACCTACTATATACACTGGGTGCGACAGGCC
CCTGGACAAGGGCCTGAGTGGATGGGAATAATCAATCCTAGTGGTGGTAACGCAACCTAC
GCACAGACTTTCCAGGGCAGAGTCACCATGACTAGCGACACGTCCACGAGTACAGTCTAT
ATGGAGCTGAGCAGCCTGAGATCTGAGGACACGGCCGTGTATTATTGTGTTGGGGCGAGT
GATCAGGCTTTTGATGTCTGGGGCCAAGGGACAATGGTCACCGTCTCTTCAG
>I1
CAGGTGCAGCTGGTGCAGTCTGGGGCTGAGGTGAAGAAGCCTGGGGCCTCAGTGAAGATT
TCCTGTGAGGCATCTGGAGACACTTTCATCACCTACTATATACACTGGGTGCGACAGGCC
CCTGGACAAGGGCCTGAGTGGATGGGAATAATCAATCCTAGTGCTGGTAATGCAACCTAC
GCACAGACTTTCCAGGGCAGAGTCACCATGACTAGCGACACGTCCACGAGTACAGTCTAT
ATGGAGCTGAGCAGCCTGAGATCTGAGGACACGGCCGTGTATTATTGTGTTGGGGCGAGT
GATCAGGCTTTTGATGTCTGGGGCCAAGGGACAATGGTCACCGTCTCTTCAG
>O1
CAGGTGCAGCTGGTGCAGTCTGGGACTGAGGTGAAGAAGTCTGGGGCCTCAGTGAAGATT
TCCTGTGAGGCATCTGGAGACACTTTCACCACCTACTATATACACTGGGTGCGCCTGGCC
CCTGGACAAGGGCCTGAGTGGATGGGAATACTCAATCCTGGTGCTGGAAATGCAACCTAC
GCACAGACTTTCCAGGACAGAGTCTCCATGACTAGCGACACGTCCACAAATTCAGTCTAT
ATGGAGTTGAGCAGCCTAAAATCTGAGGACACGGCCGTGTATTATTGTGTTGGGGCGAGT
GATCAGGCTTTTGATGTCTGGGGCCAAGGGACTAAGGTCACCGTCTTTTCAG
>O2
CAGGTGCAGCTGGTGCAGTCTGGGGCTGAGGTGAAGAAGCCTGGGGCCTCAGTGAAGATT
TCCTGTGAGGCATCTGGAGACAGTTTCATCACCTATTATATACACTGGGTGCGACAGGCC
CCTGGACAAGGGCCTGAGTGGATGGGAATAATCAATCCAAGTGCTGGGAATGCAACCTAC
GCACAGAGTTTCCAGGGCAGAGTCACCATGTCTAGCGACACGTCCACGAGTACAGTCTAT
ATGGGCCTAAACAACCTGAGATCTGAGGACACGGCCGTCTATTTTTGTGTTGGGGCGAGT
GATCAGGCTTTTGATGTCTGGGGCCAAGGGACAAGGGTCACCGTCTCCTCAG
>I3
CAGGTGCAGCTGGTGCAGTCTGGGGCTGAGGTGAAGAAGCCTGGGGCCTCAGTGAAGGTT
TCCTGTAAGGCATCTGGAGACAATTTCATCACCTACTATATACACTGGGTGCGACAGGCC
CCTGGACAAGGGCCTGAGTGGATGGGAATAATCAATCCTAGTGGTGGTAACGCAACCTAC
GCACAGACTTTCCAGGGCAGAGTCACCATGACTAGCGACACGTCCACGAGTACAGTCTAT
ATGGAGCTGAGCAGCCTGAGATCTGAGGACACGGCCGTGTATTATTGTGTTGGGGCGAGT
GATCAGGCTTTTGATGTCTGGGGCCAAGGGACAATGGTCACCGTCTCTTCAG
>O4
CAGGTGCAGCTGGTGCAGTCTGGGTCTGAGGTGAAGAAGCCTGGGGCCTCAGTGAAGGTT
TCCTGTAAGGCATCTGGAGACAATTTCATCACCTACTATATACACTGGGTGCGACAGGCC
CCTGGACAAGGGCCTGAGTGGATGGGAATAATCAATCCTAGTGGTGGTAACGCGACCTAC
ACACAGACTTTCCAGGGCAGAGTCACCATGACTAGCGACACGTCCACGAGTACAATCTAT
ATGGAGCTGAGCAGCCTGAGATCTGACGACACGGCCGTGTATTATTGTGTTGGGGCGAGT
GATCAGGCTTTTGATGTCTGGGGCCAAGGGACAATGGTCACCGTCTCTTCAG
>O3
CAGGTGCAGCTGGTGCAGTCTGGGGCTGAGGTGAAGAAGCCTGGGGCCTCAGTGAAGGTT
TCCTGTAAGGCATCTGGAGACGATTTCGTCACCTACTATCTACACTGGGTGCGACAGGCC
CCTGGACAAGGGCCTGAGTGGATGGGAATAATCAATCCTACTGGTGGCAATGCAACCTAC
GCACAGAATTTGCAGGGCAGAGTCACCATGACTAGCGACACGTCGACGACTACAGTCTAT
ATGCAGCTGAGCAGCCTGAGATCTGAGGACACGGCCATCTATTATTGTGTTGGGGCGAGT
GATCAGGCTTTTGATGTCTGGGGCCAGGGGACAATGGTCACCGTCTCTTCAG
>O5
CAGGTGCAGCTGGTGCAGTCTGGGACTGAGGTGAAGAAGCCTGGGGCCTCAGTGAAGCTT
TCGTGCAAAGCATCTGGTGACACTTTCATCACCTCCTATCTACACTGGGTGCGACAGGCC
CCTGGACAAGGGCCTGAGTGGATGGGAATAATCAATCCTAGTGGTGGTAACGCAACCTAC
GCACAGACTTTCCAGGGCAGAGTCACCATGACTAGCGACACGTCCACGAGCACAGTTTAT
TTGGACCTGAGCAGCCTGAGATCTGAGGACACCGCCGTGTATTATTGTGTTGGGGCGCCT
GATCAGGCTTTTGATGTCTGGGGCCAGGGGACAATGGTCACCGTCTCTTCAG
