# Supplementary material for: Reconstructing a B-Cell Clonal Lineage. II. Mutation, Selection, and Affinity Maturation
Source: Front Immunol. 2014 Apr 22;5:170. doi: 10.3389/fimmu.2014.00170 (PMC4001017; doi:10.3389/fimmu.2014.00170)
Supplement: Datasheet 2 — Sequence alignment for CL2569 light chain, including observed and inferred sequences. [file Data_Sheet2.FASTA]

>a
CTCCTCACCTGTCACCCTTGGACAGCCGGCCTCCATCTCCTGCAGGTCTAGTCAAAGCCT
CGTACACAGTGATGGAAACACCTACTTGAGTTGGCTTCAGCAGAGGCCAGGCCAGCCTCC
AAGACTCCTAATTTATAAGATTTCTAACCGGTTCTCTGGGGTCCCAGACAGATTCAGTGG
CAGTGGGGCAGGGACAGATTTCACACTGAAAATCAGCAGGGTGGAAGCTGAGGATGTCGG
GGTTTATTACTGCATGCAAGCTACACAATTTCCCCGCACTTTTGGCCAGGGGACCAAGCT
GGAGATCAAAC****************************
>I4
CTCCTCACCTGTCACCCTTGGACAGCCGGCCTCCATCTCCTGCAGGTCTAGTCAAAGCCT
CGTACACAGTAATGGAAACACCTACTTGAGTTGGCTTCAGCAGAGGCCAGGCCAGCCTCC
AAGACTCCTAATTTATAGGATTTCTAACCGGTTCTCTGGGGTCCCAGACAGATTCAGTGG
CAGTGGGGCAGGGACAGATTTCACACTGAAAATCAGCAGGGTGGAAGCTGAGGATGTCGG
GGTTTATTACTGCATGCAAGCTACACAGTTTCCCCGCACTTTTGGCCAGGGGACCAAGCT
GGAGATCAAAC****************************
>I2
CTCCTCACCTGTCACCCTTGGACAGCCGGCCTCCATCTCCTGCAGGTCTAGTCAAAGCCT
CGTACACAGTAATGGAAACACCTACTTGAGTTGGCTTCAGCAGAGGCCAGGCCAGCCTCC
AAGACTCCTAATTTATAGGGTTTCTAACCGGTTCTCTGGGGTCCCAGACAGATTCAGTGG
CAGTGGGGCAGGGACAGATTTCACACTGAAAATCAGCAGGGTGGAAGCTGAGGATGTCGG
GATTTATTACTGCATGCAAGCTACACAGTTTCCCCGCACTTTTGGCCAGGGGACCAAGCT
GGAGATCAAAC****************************
>I1
CTCCTCACCTGTCACCCTTGGACAGCCGGCCTCCATCTCCTGCAGGTCTAGTCAAAGCCT
CGTACACAGTAATGGAAACACCTACTTGAGTTGGCTTCAGCAGAGGCCAGGCCAGCCTCC
AAGACTCCTAATTTATAGGGTTTCTAACCGGTTCTCTGGGGTCCCAGACAGATTCAGTGG
CAGTGGGGCAGGGACAGATTTCACACTGAAAATCAGCAGGGTGGAAGCTGAGGATGTCGC
GATTTATTACTGCATGCAAGCTACACACTTTCCCCGCACTTTTGGCCAGGGGACCAAGCT
GGAGATCAAAC****************************
>O1
CTCCTCACCTGTCACCCTTGGACAGCCGGCCTCCATCTCCTGCAGGTCTAGTCAAAGCCT
CGTACACAGTAATGGAAACACCTACTTAAGTTGGCTTCAGCAGAGGCCAGGCCAGCCTCC
AAGACTCCTAATTTATAGGGTTTCTAACCGCTTCTCTGGGGTCCCAGACAGATTCAGTGG
CAGTGGGGCAGGGACAAATTTCACACTGAAAATCAGCAGGGTGGAAGCTGAAGATGTCGC
GATTTATTACTGCATGCAAGCTACACGCTTTCCCCGCACTTTTGGCCAGGGGACCAAGCT
GGAGATCAAAC****************************
>O2
CTCCTCACCTGTCACCCTTGGACAGCCGGCCTCCATCTCCTGCAGGTCTAGTCAAAGCCT
CGTACACAATAATGGAAATACCTACTTGAGTTGGCTTCAGCAGAGGCCAGGCCAGCCTCC
AAGACTCCTAATTTATAGGATTTCTAACCGGTTCTCTGGGGTCCCAGACAGATTCAGTGG
CAGTGGGGCAGGGACAGAGTTCACACTGAGAATCAGCAGGGTGGAAGCTGAGGATGTCGC
GATTTATTACTGCATGCAAGCTACACACTTTCCCCGCACTTTTGGCCAGGGGACCAAGTT
GGAGATCAAAG****************************
>I3
CTCCTCACCTGTCACCCTTGGACAGCCGGCCTCCATCTCCTGCAGGTCTAGTCAAAGCCT
CGTACACCGTAATGGAAACACCTACTTGAGTTGGCTTCAGCAGAGGCCAGGCCAGCCTCC
AAGACTCCTAATTTATAGGGTTTCTAACCGGTTCTCTGGGGTCCCAGACAGATTCAGTGG
CAGTGGGGCAGGGACAGATTTCACACTGAAAATCAGCAGGGTGGAAGCTGAGGATGTCGG
GATTTATTACTGCATGCAAGCTACACAGTTTCCCCGCACTTTTGGCCAGGGGACCAAGCT
GGAGATCAAAC****************************
>O4
CTCCTCACCTGTCACCCTTGGACAGCCGGCCTCCATCTCCTGCAGGTCTGATCAAAGCCT
CGTACACCGTAATGGAAACACCTACTTGAGTTGGCTTCAGCAGAGGCCAGGCCAGCCTCC
AAGACTCCTAATTTATAGGGTTTCTAACCGGTTCTCTGGCGTCCCAGACAGATTCAGTGG
CAGTGGGGCAGGGACAGATTTCACACTGAGAATCAGCAGGGTGGAAACTGAGGATGTCGG
GATTTATTACTGCATGCAAGCTACACAGTTTCCCCGCACTTTTGGCCAGGGGACCAAGCT
GGAGATCAAAC****************************
>O3
CTCCTCACCTGTCACCCTTGGACAGCCGGCCTCCATCTCCTGCAGGTCTAGTCAAAGCCT
CGTACACCCTAATGGAAACACCTACTTGAGTTGGCTTCAGGTGAGGCCAGGCCAGCCTCC
AAGACTCCTAATTTATAGGGTTTCTAACCGGTTCTCTGGGGTCCCAGACAGATTCAGTGG
CAGTGGGGCAGGGACAGATTTCACACTGAAAATCAGCAGGGTGGATGCTGAGGATATCGG
TATTTATTACTGCATGCAAGCTACACAGTTTCCCCGCACTTTCGGCCAGGGGACCAAGCT
GGAGATCAAAC****************************
>O5
CTCCTCACCTGTCACCCTTGGACAGCCGGCCTCCATCTCCTGCAGGTCTAATCAAAGCCT
CGTACACAATAATGGAAACACGTACTTGAGTTGGCTTCAGCAGAGGCCAGGCCAGCCTCC
AAGACTCCTAATTTATAGGACTTCTAACCGGTTCTCTGGGGTCCCAGACAGATTCAGTGG
CAGTGGGGCAGGGACAGATTTCACACTGAAAATCAGCAGGGTGGAAGCTGAGGATGTCGG
GGTTTATTACTGCATGCAAGCTACACAGTTCCCCCGCACTTTTGGCCAGGGGACCAAGCT
GGAGATCAAGC****************************
