# Supplementary material for: Reconstructing a B-Cell Clonal Lineage. II. Mutation, Selection, and Affinity Maturation
Source: Front Immunol. 2014 Apr 22;5:170. doi: 10.3389/fimmu.2014.00170 (PMC4001017; doi:10.3389/fimmu.2014.00170)
Supplement: Datasheet 3 — Tables of results for sequence specificity of mutation frequency. [file Data_Sheet3.XLSX]

## Sheet: Fitted Model
model motif	counts mutated	counts total	mutation frequency (Bayes posterior mean)
CCGGG	41	238	0.147627
NAGCW	422	4775	0.087732
NTGCT	16	174	0.0770975
RTAGN	124	2060	0.0593401
SWATS	105	1814	0.0569739
NNSTW	670	11995	0.055724
NCACW	84	1617	0.0510971
ARCAN	167	3584	0.0462746
NTACN	213	4811	0.0440556
WRCCN	230	5223	0.0438372
NWATW	167	4047	0.0410407
NCGCW	60	1560	0.0379707
CRCTS	55	1567	0.0347072
NNTAN	485	13998	0.0346043
WNNTS	507	14693	0.0344652
NAACN	109	3382	0.032084
NGGCW	123	4054	0.0302402
WNGCS	45	1479	0.030154
NNGAT	92	3045	0.0300825
SSATS	70	2666	0.0261751
YTAGN	29	1102	0.026121
NAAGN	143	5546	0.0257488
RNGGW	168	6545	0.0256391
AYCAN	76	3106	0.0244251
SNTTS	90	3680	0.0244197
NSATW	71	3155	0.0224895
NNCGN	237	10864	0.0218138
NNAAN	308	14561	0.0211535
SNGTS	218	10566	0.020636
NTGCA	68	3321	0.02049
NCAGN	200	10943	0.0182902
TNCAN	173	10076	0.0171894
SRCCN	118	7131	0.0165796
NNTTW	63	3853	0.0164124
NCACS	80	5012	0.0160127
NNGAA	93	5967	0.0156315
YNGGW	107	8114	0.0132345
WYCCN	46	3545	0.0130865
NNTGN	351	28741	0.0122275
SNGCS	95	7995	0.0119381
NGAGN	112	9558	0.0117653
NNGAS	168	15002	0.0112304
GRCTS	50	4560	0.0110713
RTGGS	18	1987	0.0093435
CNCAN	31	3595	0.00878759
NGACN	46	5304	0.00878423
NNTCN	146	20586	0.00712468
SYCTS	57	8106	0.00711438
NCGGC	9	1387	0.00697593
GNCAN	40	6139	0.00662841
TCGGG	0	109	0.00643087
SYCCN	38	7882	0.00491896
NAGGS	23	5057	0.00470266
NGGGS	25	6053	0.00426264
YTGGS	1	2489	0.000788799
	7283	338419

## Sheet: Raw Counts
raw motif	counts total	counts mutated
AAAAA	125	7
AAAAC	138	7
AAAAG	198	3
AAAAT	51	0
AAACA	25	5
AAACC	116	8
AAACT	51	2
AAAGA	11	0
AAAGC	165	2
AAAGG	180	3
AAAGT	41	2
AAATA	242	6
AAATC	126	2
AAATG	981	25
AAATT	3	0
AACAA	8	2
AACAC	670	21
AACAG	975	28
AACAT	90	4
AACCA	409	31
AACCC	371	25
AACCG	49	2
AACGC	181	12
AACGT	7	1
AACTA	235	10
AACTC	300	22
AACTG	155	2
AAGAA	1211	19
AAGAC	17	0
AAGAG	407	4
AAGAT	82	3
AAGCA	226	20
AAGCC	257	5
AAGCG	18	4
AAGCT	460	22
AAGGA	96	0
AAGGC	242	3
AAGGG	2075	4
AAGGT	49	1
AAGTA	148	5
AAGTC	123	0
AAGTG	108	3
AATAA	214	16
AATAC	263	10
AATAG	15	0
AATAT	20	0
AATCA	167	0
AATCC	8	0
AATCT	37	0
AATGA	1016	10
AATGC	68	6
AATGG	19	0
AATGT	14	0
AATTC	634	31
AATTG	13	1
ACAAA	8	0
ACAAC	539	7
ACAAG	99	2
ACAAT	665	7
ACACA	213	19
ACACC	123	2
ACACG	2102	23
ACACT	22	2
ACAGA	114	2
ACAGC	1523	30
ACAGG	113	2
ACAGT	136	4
ACATA	647	11
ACATC	106	5
ACATG	161	2
ACATT	50	3
ACCAA	272	3
ACCAC	24	0
ACCAG	460	14
ACCAT	1400	32
ACCCA	103	3
ACCCC	75	0
ACCCG	238	8
ACCCT	290	3
ACCGA	49	0
ACCGC	354	7
ACCGG	1	0
ACCGT	37	1
ACCTA	99	4
ACCTC	45	0
ACCTG	333	10
ACCTT	775	27
ACGAA	4	0
ACGAC	44	0
ACGAG	3	0
ACGCA	546	9
ACGCC	202	13
ACGCG	22	0
ACGCT	713	45
ACGGA	19	1
ACGGC	1207	6
ACGGT	10	1
ACGTA	39	4
ACGTC	256	2
ACTAC	1216	31
ACTAG	58	5
ACTAT	252	0
ACTCA	249	5
ACTCC	794	9
ACTCT	943	2
ACTGA	50	2
ACTGC	50	7
ACTGG	734	2
ACTGT	1607	7
ACTTC	4	0
ACTTT	15	1
AGAAA	108	2
AGAAC	1216	13
AGAAG	30	1
AGAAT	25	0
AGACA	1206	4
AGACC	230	1
AGACG	3	0
AGACT	1392	8
AGAGA	913	13
AGAGC	877	11
AGAGG	64	1
AGAGT	300	3
AGATA	43	2
AGATC	43	4
AGATG	102	6
AGATT	75	1
AGCAA	178	17
AGCAC	905	58
AGCAG	656	33
AGCAT	102	4
AGCCA	57	5
AGCCC	388	21
AGCCG	775	35
AGCCT	2272	61
AGCGC	18	2
AGCGT	36	0
AGCTA	554	97
AGCTC	370	30
AGCTG	1950	120
AGCTT	69	4
AGGAA	70	2
AGGAC	1147	3
AGGAG	115	1
AGGAT	11	2
AGGCA	266	4
AGGCC	240	3
AGGCG	47	1
AGGCT	1400	40
AGGGA	1088	11
AGGGC	989	1
AGGGG	952	0
AGGGT	81	2
AGGTA	65	3
AGGTC	217	1
AGGTG	564	4
AGGTT	33	2
AGTAA	185	8
AGTAC	43	2
AGTAG	928	29
AGTAT	92	3
AGTCA	269	2
AGTCC	136	1
AGTCG	423	2
AGTCT	679	4
AGTGA	126	3
AGTGC	53	1
AGTGG	2316	28
AGTGT	38	0
AGTTA	340	11
AGTTC	322	9
AGTTG	99	1
ATAAA	243	3
ATAAC	41	3
ATAAG	18	2
ATAAT	42	3
ATACA	135	5
ATACC	79	6
ATACG	25	1
ATACT	841	34
ATAGC	75	6
ATAGG	44	1
ATAGT	14	3
ATATA	66	3
ATATC	432	27
ATATG	197	15
ATATT	421	17
ATCAA	123	3
ATCAC	39	3
ATCAG	505	8
ATCAT	283	13
ATCCA	131	4
ATCCG	356	4
ATCCT	49	2
ATCGA	41	0
ATCGC	17	0
ATCGG	39	0
ATCTA	242	11
ATCTC	1104	17
ATCTG	869	36
ATCTT	107	2
ATGAA	967	9
ATGAC	43	0
ATGAG	547	3
ATGAT	392	10
ATGCA	522	13
ATGCC	541	10
ATGCG	47	0
ATGCT	76	8
ATGGA	49	1
ATGGC	144	4
ATGGG	74	0
ATGGT	174	2
ATGTA	48	12
ATGTC	20	3
ATGTG	68	0
ATGTT	29	6
ATTAA	44	3
ATTAC	1434	50
ATTAG	556	15
ATTAT	102	4
ATTCA	1302	8
ATTCC	634	9
ATTCG	2	0
ATTCT	14	0
ATTGA	23	0
ATTGC	4	0
ATTGG	437	3
ATTGT	4	0
ATTTA	59	1
ATTTT	4	0
CAAAA	154	5
CAAAC	14	0
CAAAG	39	1
CAAAT	925	16
CAACA	158	8
CAACC	332	7
CAACG	187	3
CAACT	202	8
CAAGA	1644	41
CAAGC	172	7
CAAGG	267	9
CAAGT	119	7
CAATA	24	1
CAATC	78	2
CAATG	54	8
CAATT	631	27
CACAA	19	3
CACAC	64	1
CACAG	178	1
CACAT	592	8
CACCA	1492	30
CACCC	48	0
CACCG	137	4
CACCT	1145	38
CACGC	685	22
CACGG	1217	15
CACGT	289	9
CACTA	44	2
CACTC	93	3
CACTG	604	14
CACTT	18	2
CAGAA	21	0
CAGAC	926	3
CAGAG	893	12
CAGAT	180	12
CAGCA	341	27
CAGCC	2564	35
CAGCG	36	0
CAGCT	1252	119
CAGGA	300	6
CAGGC	1099	1
CAGGG	1002	2
CAGGT	339	13
CAGTA	682	38
CAGTC	169	2
CAGTG	323	13
CAGTT	534	47
CATAA	52	1
CATAC	582	37
CATAG	44	1
CATAT	488	19
CATCA	279	3
CATCC	68	4
CATCG	58	1
CATCT	1167	4
CATGA	487	0
CATGC	226	0
CATGG	61	1
CATGT	68	0
CATTA	90	2
CATTC	11	10
CATTG	17	0
CATTT	26	0
CCAAA	56	0
CCAAC	301	18
CCAAG	1368	26
CCAAT	16	1
CCACA	74	0
CCACC	8	0
CCACG	22	1
CCACT	4	0
CCAGA	997	9
CCAGC	347	5
CCAGG	2231	42
CCAGT	316	5
CCATA	313	10
CCATC	1368	44
CCATG	509	7
CCATT	27	1
CCCAA	6	0
CCCAC	33	0
CCCAG	438	2
CCCAT	61	0
CCCCA	317	2
CCCCC	276	1
CCCCT	80	0
CCCGA	41	0
CCCGC	24	0
CCCGG	54	2
CCCGT	284	2
CCCTC	653	6
CCCTG	1306	13
CCCTT	13	0
CCGAC	42	0
CCGAG	711	10
CCGAT	455	2
CCGCA	66	0
CCGCC	1390	10
CCGCG	196	9
CCGCT	49	0
CCGGA	6	0
CCGGC	137	1
CCGGG	238	41
CCGGT	385	2
CCGTA	459	33
CCGTC	366	13
CCGTG	960	22
CCTAA	6	0
CCTAC	164	10
CCTAG	6	2
CCTAT	17	1
CCTCA	533	1
CCTCC	116	0
CCTCG	69	1
CCTCT	694	7
CCTGA	1821	9
CCTGC	353	1
CCTGG	842	45
CCTGT	1060	3
CCTTA	52	1
CCTTC	567	14
CCTTG	182	7
CCTTT	483	6
CGAAA	300	1
CGAAT	45	1
CGACA	98	2
CGAGA	444	6
CGAGC	2	0
CGAGG	714	4
CGAGT	281	5
CGATT	456	9
CGCAG	666	6
CGCAT	6	0
CGCCA	1337	10
CGCCG	250	1
CGCCT	74	3
CGCGA	7	0
CGCGG	190	0
CGCGT	21	0
CGCTA	18	1
CGCTG	870	38
CGGAC	335	3
CGGAG	116	5
CGGCA	138	7
CGGCC	681	4
CGGCG	7	1
CGGCT	561	21
CGGGA	101	2
CGGGC	93	0
CGGGG	154	0
CGGTA	4	1
CGGTC	6	0
CGGTG	7	1
CGGTT	391	11
CGTAC	5	1
CGTAG	41	1
CGTAT	482	10
CGTCA	105	2
CGTCC	493	2
CGTCG	7	0
CGTCT	87	0
CGTGA	683	6
CGTGG	52	0
CGTGT	279	2
CTAAA	6	0
CTAAC	11	0
CTAAG	24	1
CTACA	509	15
CTACC	52	7
CTACG	594	17
CTACT	343	15
CTAGA	26	1
CTAGC	44	2
CTAGT	43	3
CTATA	24	0
CTATC	151	12
CTATG	398	9
CTATT	581	27
CTCAA	335	3
CTCAC	509	4
CTCAG	629	3
CTCAT	59	0
CTCCA	1974	14
CTCCC	510	3
CTCCG	723	1
CTCCT	778	3
CTCGC	23	1
CTCGG	50	0
CTCTA	39	0
CTCTC	718	6
CTCTG	1519	10
CTCTT	19	1
CTGAA	501	10
CTGAC	43	0
CTGAG	2021	16
CTGAT	66	8
CTGCA	1227	32
CTGCC	50	0
CTGCG	166	0
CTGCT	46	7
CTGGA	2511	29
CTGGC	23	0
CTGGG	2101	0
CTGGT	715	6
CTGTA	936	43
CTGTC	429	6
CTGTG	3123	59
CTGTT	390	10
CTTAC	39	2
CTTAG	20	3
CTTAT	36	13
CTTCA	473	2
CTTCC	55	1
CTTCG	127	0
CTTCT	59	0
CTTGA	77	1
CTTGC	39	1
CTTGG	509	5
CTTGT	115	0
CTTTA	455	5
CTTTC	15	0
CTTTG	70	0
GAAAA	217	10
GAAAC	39	1
GAAAG	330	9
GAAAT	184	6
GAACA	1551	48
GAACC	339	6
GAACT	369	14
GAAGA	69	5
GAAGC	599	28
GAAGG	1980	30
GAAGT	219	6
GAATA	82	4
GAATC	8	0
GAATG	21	0
GAATT	5	1
GACAA	952	5
GACAC	1721	13
GACAG	56	1
GACAT	103	0
GACCA	56	2
GACCC	275	2
GACCG	254	3
GACCT	37	0
GACGA	7	0
GACGG	6	0
GACTA	21	2
GACTC	1574	24
GACTG	297	1
GAGAA	113	1
GAGAC	1597	16
GAGAG	1129	22
GAGAT	58	1
GAGCA	303	24
GAGCC	670	7
GAGCT	1223	135
GAGGA	946	42
GAGGC	567	11
GAGGG	28	2
GAGGT	455	6
GAGTA	66	11
GAGTC	1214	24
GAGTG	1326	39
GAGTT	81	8
GATAA	36	1
GATAC	130	5
GATAG	4	0
GATCA	109	2
GATCC	334	2
GATCG	40	0
GATCT	33	0
GATGA	241	5
GATGC	62	3
GATGG	83	0
GATTA	55	4
GATTC	1304	19
GATTG	313	3
GCAAA	930	13
GCAAC	39	2
GCAAG	368	16
GCAAT	31	1
GCACA	520	17
GCACC	415	10
GCACG	33	0
GCACT	507	28
GCAGA	898	13
GCAGC	1939	28
GCAGG	178	4
GCAGT	505	7
GCATA	57	2
GCATC	23	1
GCATG	167	4
GCATT	10	1
GCCAA	369	2
GCCAC	51	0
GCCAG	1110	1
GCCAT	514	2
GCCCA	116	1
GCCCC	281	0
GCCCG	125	0
GCCCT	62	0
GCCGA	1118	27
GCCGC	261	3
GCCGG	486	0
GCCGT	691	26
GCCTA	71	4
GCCTC	708	6
GCCTG	1623	6
GCCTT	262	3
GCGAA	371	3
GCGAC	12	0
GCGAG	474	12
GCGAT	1	0
GCGCA	36	2
GCGCC	48	0
GCGCT	127	4
GCGGA	284	13
GCGGT	6	0
GCGTA	31	1
GCGTC	66	13
GCGTG	49	2
GCTAA	11	0
GCTAC	111	0
GCTAG	12	0
GCTAT	568	16
GCTCA	42	2
GCTCC	1083	9
GCTCT	291	3
GCTGA	557	4
GCTGC	250	7
GCTGG	2142	18
GCTGT	1631	49
GCTTA	24	0
GCTTC	27	8
GCTTG	552	12
GCTTT	41	2
GGAAA	247	6
GGAAC	47	2
GGAAG	1361	18
GGAAT	89	2
GGACA	1474	20
GGACC	57	1
GGACG	6	0
GGACT	368	8
GGAGA	114	1
GGAGC	463	15
GGAGG	633	7
GGAGT	2059	14
GGATA	44	0
GGATC	458	10
GGATG	141	4
GGATT	1022	19
GGCAA	219	8
GGCAC	1	0
GGCAG	420	4
GGCAT	142	3
GGCCA	104	1
GGCCC	143	2
GGCCG	1487	17
GGCCT	292	5
GGCGA	1	0
GGCGC	37	2
GGCGG	6	4
GGCGT	78	2
GGCTA	53	1
GGCTC	1044	9
GGCTG	1645	16
GGCTT	530	11
GGGAA	1231	31
GGGAC	275	3
GGGAG	903	14
GGGAT	61	8
GGGCA	47	0
GGGCC	1023	6
GGGCG	68	1
GGGCT	1049	23
GGGGA	844	21
GGGGC	1043	4
GGGGG	1551	14
GGGGT	512	5
GGGTA	137	9
GGGTC	2113	13
GGGTG	304	7
GGGTT	176	13
GGTAA	10	0
GGTAC	534	19
GGTAG	946	37
GGTAT	215	13
GGTCA	81	2
GGTCC	1797	7
GGTCG	4	0
GGTCT	639	0
GGTGA	264	0
GGTGC	582	7
GGTGG	1190	18
GGTGT	37	1
GGTTA	39	4
GGTTC	501	9
GGTTG	28	1
GGTTT	74	0
GTAAA	11	0
GTAAC	16	0
GTAAG	38	2
GTAAT	169	16
GTACA	498	34
GTACC	63	3
GTACG	2	0
GTACT	76	10
GTAGA	291	10
GTAGC	821	52
GTAGG	17	0
GTAGT	798	52
GTATA	477	29
GTATC	1025	69
GTATG	79	5
GTATT	1019	41
GTCAA	43	0
GTCAC	306	1
GTCAG	132	0
GTCCA	400	7
GTCCC	1084	2
GTCCG	964	1
GTCCT	192	3
GTCGA	327	1
GTCGG	99	3
GTCGT	6	0
GTCTA	90	4
GTCTC	811	7
GTCTG	768	3
GTCTT	9	0
GTGAA	1144	12
GTGAC	409	3
GTGAG	75	2
GTGAT	48	4
GTGCA	1533	22
GTGCC	55	0
GTGCG	1041	22
GTGCT	48	1
GTGGA	764	12
GTGGC	481	3
GTGGG	1288	11
GTGGT	1168	50
GTGTA	802	55
GTGTC	38	0
GTGTG	73	4
GTTAC	166	12
GTTAT	215	8
GTTCA	429	3
GTTCC	6	0
GTTCG	4	0
GTTCT	395	6
GTTGA	44	0
GTTGG	463	6
GTTTA	10	0
GTTTC	87	7
GTTTG	6	0
TAAAA	21	0
TAAAG	69	3
TAAAT	191	4
TAACA	11	0
TAACC	41	0
TAAGA	28	0
TAAGC	18	0
TAAGG	34	3
TAATA	164	4
TAATG	41	2
TAATT	9	3
TACAA	332	6
TACAC	13	2
TACAG	686	8
TACAT	179	5
TACCA	203	17
TACCT	52	1
TACGA	44	1
TACGC	615	30
TACGG	14	2
TACTA	1228	44
TACTC	12	0
TACTG	1386	59
TAGAA	28	2
TAGAC	303	3
TAGAG	14	0
TAGCA	966	75
TAGCT	4	0
TAGGC	44	0
TAGGT	17	0
TAGTA	304	13
TAGTG	404	15
TAGTT	145	10
TATAA	41	0
TATAC	109	7
TATAG	72	4
TATAT	607	13
TATCA	394	0
TATCC	126	1
TATCT	1086	6
TATGA	201	4
TATGC	826	10
TATGG	277	1
TATGT	83	1
TATTA	1992	25
TATTG	124	9
TATTT	37	0
TCAAA	144	1
TCAAC	47	1
TCAAG	377	9
TCAAT	76	5
TCACA	59	1
TCACC	2273	44
TCACG	36	0
TCACT	218	17
TCAGC	785	23
TCAGG	110	4
TCAGT	751	22
TCATA	152	8
TCATC	72	3
TCATT	57	3
TCCAA	1095	21
TCCAG	1890	8
TCCAT	242	2
TCCCC	41	2
TCCCG	41	1
TCCCT	1526	9
TCCGC	1062	11
TCCGG	226	2
TCCGT	771	19
TCCTA	24	2
TCCTG	780	9
TCCTT	222	1
TCGAA	45	1
TCGAG	323	0
TCGCA	23	0
TCGCC	23	9
TCGGA	158	2
TCGGC	43	2
TCGGG	109	0
TCGGT	7	0
TCGTG	6	0
TCTAA	24	0
TCTAC	7	0
TCTAG	41	1
TCTAT	307	19
TCTCA	706	13
TCTCC	1990	16
TCTCG	3	0
TCTCT	347	1
TCTGA	200	1
TCTGC	830	9
TCTGG	1626	25
TCTGT	582	3
TCTTA	19	0
TCTTC	113	0
TCTTG	3	0
TGAAA	208	6
TGAAC	995	24
TGAAG	1463	19
TGAAT	5	1
TGACA	53	0
TGACC	330	2
TGACG	4	0
TGACT	83	0
TGAGA	1571	13
TGAGC	854	13
TGAGG	220	5
TGAGT	49	1
TGATA	82	1
TGATC	16	1
TGATG	118	5
TGATT	120	0
TGCAA	983	20
TGCAC	569	24
TGCAG	1768	31
TGCAT	6	0
TGCCA	543	30
TGCCC	54	1
TGCCG	44	1
TGCCT	6	0
TGCGA	949	25
TGCGC	159	2
TGCGG	93	2
TGCGT	10	1
TGCTA	85	6
TGCTG	55	3
TGCTT	40	3
TGGAA	200	2
TGGAC	148	2
TGGAG	1879	31
TGGAT	1599	40
TGGCA	328	20
TGGCC	82	0
TGGCT	265	8
TGGGA	419	3
TGGGC	60	0
TGGGG	1211	6
TGGGT	2126	29
TGGTA	1464	82
TGGTC	167	2
TGGTG	748	7
TGGTT	42	3
TGTAA	38	0
TGTAC	53	0
TGTAT	1809	28
TGTCA	22	0
TGTCC	201	1
TGTCT	272	1
TGTGA	601	4
TGTGC	1965	12
TGTGG	134	3
TGTGT	560	7
TGTTC	10	2
TGTTG	380	2
TGTTT	30	1
TTAAA	21	0
TTAAT	23	1
TTACA	65	2
TTACC	86	12
TTACG	7	0
TTACT	1436	52
TTAGA	37	1
TTAGC	373	7
TTAGT	579	15
TTATA	217	1
TTATG	80	1
TTATT	82	3
TTCAA	144	4
TTCAC	1725	29
TTCAG	369	13
TTCAT	75	0
TTCCA	680	10
TTCCG	13	0
TTCCT	2	0
TTCGC	6	0
TTCGG	127	0
TTCTA	7	0
TTCTC	404	5
TTCTG	57	4
TTGAA	61	1
TTGAG	51	0
TTGAT	92	2
TTGCA	39	1
TTGCT	4	0
TTGGA	503	1
TTGGC	28	0
TTGGG	337	1
TTGGT	527	14
TTGTA	115	8
TTGTC	6	0
TTGTG	5	0
TTTAC	44	4
TTTAG	415	18
TTTAT	69	3
TTTCA	99	1
TTTCC	2	0
TTTCG	4	0
TTTGA	59	0
TTTGG	14	10
TTTGT	6	0
TTTTC	4	0
TTTTT	8	0
